# Supplementary material for: A Dissociation of Attention, Executive Function and Reaction to Difficulty: Development of the MindPulse Test, a Novel Digital Neuropsychological Test for Precise Quantification of Perceptual-Motor Decision-Making Processes
Source: Front Neurosci. 2021 Jul 19;15:650219. doi: 10.3389/fnins.2021.650219 (PMC8326915; doi:10.3389/fnins.2021.650219)
Supplement: Supplementary file 1 [file Data_Sheet_1.CSV]

	ID	code	date	Test/Retest	age	Niveau d etudes	CITE	Gender	Lateralite	language	ralentis_dep	anxiete_dep	Depression	Precisions	Sommeil	manque sommeil nuit passee	Tabac	Psychotropes	ATCD Generaux	ATCD Neuro Psychiatrie	ATCD Infectieux	ATCD Cognitif	ATCD depression	Traitement en cours	nfrABC	nmrABC	Questionnaire de Plainte Cognitive	Alcool	Premiers passages	Bprime	Cprime	Cseconde	ES	Delta	DR	TRS	TRA	TRB	TRC	REA	REB	REC	FRA	FRB	FRC	NRA	NRB	NRC	REBC
0	106	ABCADE15111977	Wed May 18 10:24:04 2016	0	38	Bac plus 10	8	female	droite	francais	3	8	11	ATCD reflux gastrique - anemie	1	1	0	0	1.0	0	0	0	0.0	non	0	1	6.0	1	1	170.5	265.875	167.01666323359763	168.7583316167988	-1.741668383201187	-0.01032048827761589	308.375	308.375	478.875	574.25	0	1	0	0	0	0	0	0	0	1
1	88	ACHSAL20041994	Thu Mar 24 12:12:04 2016	0	21	bac + 3	5	female	droite	francais	2	9	11		-1	0	0	0	0.0	0	0	0		non	0	1	4.0	1	1	249.875	283.625	178.16681188388952	214.02090594194476	-35.85409405805524	-0.1675261297500582	371.875	371.875	621.75	655.5	0	1	0	0	0	0	0	0	0	1
2	102	AFOSIL24011992	Wed May 04 16:40:36 2016	0	24	niveau bac	3	female	droite	Portugais	4	6	10	ATCD anemie fumeur actif 7 cig par jour	-1	0	2	0	1.0	0	0	0		non	0	4	4.0	0	1	251.6875	957.3125	601.3620664666231	426.52478323331155	174.83728323331155	0.4099111941583815	315.8125	315.8125	567.5	1273.125	0	2	2	0	0	0	0	0	0	4
3	36	ARLNAT26021972	Fri Apr 1 12:18:57 2016	0	44	Bac + 5	5	female	gauche	francais	3	6	9	atcd de paludisme	-1	0	1	0	0.0	0	1	0		non	0	0	5.0	1	1	334.5	509.5	320.05637956753355	327.2781897837668	-7.221810216233223	-0.022066274019068258	376.125	376.125	710.625	885.625	0	0	0	0	0	0	0	0	0	0
4	1080	BALLUC04041995	Fri Mar 18 11:58:44 2016	0	20	Bac +2	5	female	droite	francais	4	11	15	Cannabis ancien	-1	0	0	0		0	0	0	0.0	Non	0	1		1	1	108.625	155.5	97.68158395044449	103.15329197522225	-5.4717080247777545	-0.053044434355929974	268.5	268.5	377.125	424.0	0	1	0	0	0	0	0	0	0	1
5	11	BITJUL28011976	Fri Apr 15 13:52:41 2016	0	40	doctorat	8	female	droite	francais	2	7	9		1	1	1	0	0.0	0	0	0		non	2	0	6.0	2	1	80.875	210.375	132.15281815803704	106.51390907901852	25.638909079018518	0.24070949325498897	353.375	353.375	434.25	563.75	0	0	0	0	2	0	0	0	0	0
6	41	CHAFRE08051980	Thu Apr 14 15:28:39 2016	0	36	Bac + 7	7	male	droite	francais	1	1	2		-1	0	0	0	0.0	0	0	0		non	0	0	2.0	1	1	296.375	486.25	305.4512552791231	300.91312763956154	4.538127639561537	0.015081188631282905	363.0	363.0	659.375	849.25	0	1	0	0	0	0	0	0	0	1
7	120	CUNFAU12101977	Thu Apr 21 21:54:04 2016	0	38	DESS	7	female	droite	francais	2	8	10		-1	0	1	0	0.0	0	0	0	0.0	non	1	2	6.0	1	1	184.25	332.875	209.10454827976986	196.67727413988493	12.42727413988493	0.06318612149894931	267.75	267.75	452.0	600.625	0	0	0	0	0	0	0	0	0	0
8	10	DAGJUL02031981	Fri Apr 15 20:42:58 2016	0	35	bac plus 5	7	female	droite	francais	2	8	10		2	0	0	0	0.0	0	0	0		non	0	0	6.0	1	1	194.375	398.125	250.0931228956316	222.2340614478158	27.859061447815805	0.1253590978192943	287.625	287.625	482.0	685.75	0	0	0	0	0	0	0	0	0	0
9	54	DECCLA14121994	Tue Apr 19 12:13:47 2016	0	21	L3	5	female	droite	francais	6	12	18	ATCD dÃÂÃÂ©pression manque de sommeil	-1	0	0	0	0.0	0	0	0	1.0	non	1	2	5.0	1	1	157.0625	205.4375	129.05119230108966	143.05684615054483	-14.005653849455172	-0.09790271648178532	336.6875	336.6875	493.75	542.125	0	0	1	0	0	1	0	0	0	1
10	51	DELADE03081995	Tue Apr 19 16:17:43 2016	0	20	L3	5	female	droite	francais	0	7	7		-1	0	1	0	0.0	0	0	0		non	0	1	3.0	1	1	99.25	249.375	156.6517363192418	127.9508681596209	28.700868159620896	0.22431163283562933	348.625	348.625	447.875	598.0	0	0	0	0	0	0	0	0	0	0
11	109	DOTIRY31051976	Sat May 21 10:15:32 2016	0	39	Bac + 5	7	female	droite	Russe	5	2	7	temoins langue RUSSE	1	1	0	0	0.0	0	0	0	0.0	non	2	2	3.0	1	1	332.4375	408.0625	256.3356356963232	294.3865678481616	-38.050932151838396	-0.1292549875151378	321.0625	321.0625	653.5	729.125	0	0	1	0	0	0	0	0	0	1
12	73	ELBMAT17031990	Fri Apr 22 10:44:17 2016	0	26	bac + 5	7	male	droite	francais	5	3	8		-1	0	0	0	0.0	0	0	0		non	0	0	1.0	1	1	211.8125	413.4375	259.7120891608482	235.7622945804241	23.94979458042411	0.10158449901010048	274.9375	274.9375	486.75	688.375	0	1	1	0	1	0	0	0	0	2
13	15	FEREST19080073	Sat May 14 12:05:44 2016	0	42	bac + 7	7	female	droite	Catalan	1	4	5	tube digestif (hÃÂÃÂ©lico bacter) temoins langue natale catalan	1	0	0	0	1.0	0	0	0		non	1	1	1.0	1	1	334.125	422.0	265.09085805201016	299.6079290260051	-34.51707097399492	-0.11520746826095828	305.375	305.375	639.5	727.375	0	0	0	0	0	0	0	0	0	0
14	72	GALGAE10101983	Thu Mar 24 17:33:02 2016	0	32	bac + 3	6	female	droite	francais	3	4	7	maladie du coeur -	-1	0	0	0	1.0	0	0	0		non	0	1	1.0	1	1	263.6	421.85	264.9966314436978	264.2983157218489	0.6983157218488998	0.0026421497236623205	295.4	295.4	559.0	717.25	0	2	0	1	0	0	0	0	0	2
15	115	GASADR16021990	Sun Mar 20 14:40:03 2016	0	26	Bac plus 4	6	male	droite	francais	2	4	6		-1	0	0	0	0.0	0	0	0	0.0	non	2	0	1.0	1	1	147.0	208.875	131.21055207491378	139.1052760374569	-7.894723962543111	-0.05675359114644435	250.375	250.375	397.375	459.25	0	0	1	0	0	0	0	0	0	1
16	116	GASJUD11071994	Sun Mar 27 09:52:24 2016	0	21	Bac + 3	5	female	droite	francais	0	6	6		-1	0	0	0	0.0	0	0	0	0.0	non	3	5	0.0	1	1	113.5625	266.1875	167.21296866758163	140.38773433379083	26.825234333790817	0.19107961575909613	330.8125	330.8125	444.375	597.0	0	0	0	0	0	0	0	0	0	0
17	4	GLEANN16061992	Fri Apr 15 20:56:47 2016	0	23	bacplus3	5	female	droite	francais	4	8	12		1	0	1	0	0.0	0	0	0		non	1	1	5.0	1	1	198.8125	295.8125	185.822723809266	192.317611904633	-6.494888095367003	-0.0337716760885514	396.0625	396.0625	594.875	691.875	0	0	0	0	0	0	0	0	0	0
18	7	GREELO01051989	Fri Apr 15 13:10:17 2016	0	26	bac plus 5	7	female	droite	francais	1	3	4		1	1	0	0	0.0	0	0	0		non	0	1	0.0	1	1	174.1875	335.4375	210.71425283843874	192.45087641921936	18.26337641921937	0.094898899703818	325.0625	325.0625	499.25	660.5	0	1	1	0	0	0	0	0	0	2
19	98	GUIAMA06081990	Thu Mar 31 17:28:56 2016	0	25	bac	3	female	droite	francais	4	7	11	ATCD asthme nÃÂÃÂ©cessitant une corticotherapie - ATCD anemie - ATCD depression fumeur actif 10 cigarettes par jour	-1	0	2	0	1.0	0	0	0	1.0	non	0	0	3.0	1	1	214.85714285714283	380.75	239.17854076612053	227.01784181163168	12.16069895448885	0.05356715074658847	235.0	235.0	449.85714285714283	615.75	0	1	1	0	2	0	0	0	0	2
20	12	HAMANN30061988	Fri Apr 15 13:45:30 2016	0	27	doctorat	8	female	droite	francais	2	3	5		2	1	0	0	0.0	0	0	0		non	0	1	1.0	1	1	147.0625	158.6875	99.68389937708142	123.37319968854071	-23.68930031145929	-0.1920133414004308	331.6875	331.6875	478.75	490.375	0	0	0	0	0	0	0	0	0	0
21	27	HANWIS12111991	Thu Mar 24 13:16:45 2016	0	24	master 2	6	female	droite	Arabe	4	10	14		-1	0	0	0	0.0	0	0	0		non	1	5	5.0	0	1	146.4375	234.0625	147.03277005402518	146.73513502701257	0.29763502701258915	0.0020283828202277343	247.5625	247.5625	394.0	481.625	0	0	0	0	0	0	0	0	0	0
22	77	HENANA28051990	Sat Apr 09 14:26:21 2016	0	25	bep	2	female	gauche	francais	2	4	6	fumeur actif 10 cigarettes par jour	-1	0	2	0	0.0	0	0	0		non	1	0	5.0	1	1	222.5	294.75	185.15528533372037	203.82764266686019	-18.672357333139814	-0.09160856245420193	334.125	334.125	556.625	628.875	0	0	0	0	0	0	0	0	0	0
23	99	KOCANA26071973	Mon Mar 21 12:40:02 2016	0	42	3 eme	1	female	droite	francais	8	10	18	ATCD de depression fumeur actif 15 cigarettes par jour	-1	0	2	2	0.0	0	0	0	1.0	non	3	0	7.0	1	1	29.375	118.75	74.59606491392465	51.985532456962325	22.610532456962325	0.434938941438776	433.375	433.375	462.75	552.125	0	0	0	0	0	0	0	0	0	0
24	35	LEFMAN17101992	Thu Apr 7 12:42:52 2016	0	23	BAC + 3	6	female	droite	francais	1	10	11	dÃÂÃÂ©pression - dyslexie - troubles des apprentissages (?)	-1	0	0	0	0.0	0	0	1	1.0	non	0	0	5.0	1	1	497.9375	363.8125	228.53878624418707	363.23814312209356	-134.69935687790647	-0.3708293289910102	256.4375	256.4375	754.375	620.25	0	1	0	0	1	0	0	0	0	1
25	119	LEGISA23081972	Wed May 18 11:04:10 2016	0	43	Bac+5	7	female	droite	francais	0	0	0		-1	0	0	0	0.0	0	0	0	0.0	non	0	2	0.0	0	1	147.5	123.0	77.26581881610723	112.38290940805362	-35.117090591946386	-0.3124771442287453	342.5	342.5	490.0	465.5	0	0	1	0	0	0	0	0	0	1
26	63	LENERI21031995	Tue Apr 19 17:42:38 2016	0	21	L3	5	male	droite	francais	2	4	6	Fatigue plus tabac fumeur actif 7 cig/j	-1	0	2	0	0.0	0	0	0		non	1	0	3.0	1	1	345.0625	388.1875	243.85061009494	294.45655504747003	-50.605944952529995	-0.17186217825706646	323.6875	323.6875	668.75	711.875	0	1	0	0	0	0	0	0	0	1
27	78	LUNSTE23111984	Fri Apr 8 12:38:18 2016	0	31	doctorant	7	male	droite	francais	2	6	8		-1	0	0	0	0.0	0	0	0		non	0	0	4.0	1	1	145.61666666666667	411.4916666666667	258.4897606585744	202.05321366262055	56.436546995953876	0.2793152653844403	307.1333333333333	307.1333333333333	452.75	718.625	0	0	0	1	1	0	0	0	0	0
28	107	MARISA21080076	Wed May 18 09:28:27 2016	0	39	bac plus 5	7	female	droite	francais	2	12	14		3	0	0	0	0.0	0	0	0	0.0	non	2	1	6.0	1	1	118.125	215.75	135.52927162256205	126.82713581128102	8.702135811281025	0.06861414756089593	303.0	303.0	421.125	518.75	0	0	0	2	0	0	0	0	0	0
29	42	MARPAT09111970	Thu Apr 14 15:16:33 2016	0	45	bac + 7 doctorant	7	male	droite	francais	4	7	11	myopie tympanoplastie gauche (problemes audition)	3	2	0	1	1.0	0	0	0		non	0	0	5.0	1	1	290.00000000000006	271.5892857142857	170.60624831216242	230.30312415608125	-59.69687584391882	-0.2592100131627437	276.2857142857143	276.2857142857143	566.2857142857143	547.875	0	4	1	2	1	0	0	0	0	5
30	5	MARTRA13071990	Fri Apr 15 20:09:19 2016	0	25	Bac plus 8	8	female	droite	francais	2	8	10		1	1	0	0	0.0	0	0	0		non	1	0	5.0	0	1	179.0625	204.1875	128.2659705651536	153.66423528257678	-25.398264717423203	-0.16528416433868126	252.0625	252.0625	431.125	456.25	0	0	0	0	0	0	0	0	0	0
31	52	MEHMAN21121995	Tue Apr 19 16:51:58 2016	0	20	L3	5	female	droite	francais	2	6	8		-1	0	0	0	0.0	0	0	0		non	0	0	3.0	0	1	210.8303571428571	327.6875	205.84587807563526	208.33811760924618	-2.4922395336109275	-0.011962475048782529	322.3125	322.3125	533.1428571428571	650.0	0	1	0	0	1	0	0	0	0	1
32	112	MENMAR08071981	Sat May 21 10:40:03 2016	0	34	Bac + 3	6	female	droite	francais	0	3	3	ATCD coliqes nÃÂÃÂ©phrÃÂÃÂ©tiques - anÃÂÃÂ©mie	0	0	1	0	1.0	0	0	0	0.0	non	0	1	2.0	1	1	87.875	240.625	151.15518416768944	119.51509208384472	31.64009208384472	0.26473721044073584	335.25	335.25	423.125	575.875	0	0	0	0	0	0	0	0	0	0
33	66	MEYPHI16021971	Mon Apr 18 23:24:09 2016	0	45	bac + 2	4	male	droite	francais	1	6	7	ATCD de oeudeme a lÃÂ¢ÃÂÃÂoeil. PLEIN DE MATCH DE BAD	2	0	1	0	1.0	0	0	0		non	1	0	4.0	1	1	82.5625	263.4375	165.48548084852234	124.02399042426117	41.46149042426117	0.33430218042839727	284.3125	284.3125	366.875	547.75	0	0	1	0	0	0	0	0	0	1
34	69	NOTSCY24111991	Mon Mar 21 12:56:48 2016	0	24	Bac + 3	6	female	droite	francais	5	4	5	maladie thyroidienne (hypo) - papilloma virus fumeur actif 4 cig/j	-1	0	2	0	1.0	0	1	0		non	0	4	1.0	1	1	51.25	202.25	127.04887687445273	89.14943843722637	37.899438437226365	0.4251225706139793	270.875	270.875	322.125	473.125	0	0	1	0	0	0	0	0	0	1
35	61	ODYALE19081993	Tue Apr 19 15:41:24 2016	0	22	L3	5	female	gauche	francais	6	9	15	atdc d'anÃÂÃÂ©mie	-1	0	0	0	1.0	0	0	0		non	0	0	6.0	1	1	188.375	266.0	167.09518540719122	177.73509270359563	-10.639907296404388	-0.05986385206520974	276.625	276.625	465.0	542.625	0	0	1	0	0	0	0	0	0	1
36	58	PARGWE29091995	Tue Apr 19 17:19:13 2016	0	20	L3	5	female	droite	francais	3	3	6		-1	0	0	0	0.0	0	0	0		non	1	1	1.0	0	1	142.1875	214.6875	134.86183314701643	138.52466657350823	-3.662833426491787	-0.026441741511415956	372.4375	372.4375	514.625	587.125	0	0	0	0	0	0	0	0	0	0
37	62	PEIJER20071994	Tue Apr 19 10:24:09 2016	0	21	L3	5	male	gauche	francais	6	9	15	dysorthographie Manque un peu de sommeil	-1	0	0	0	0.0	0	0	1		non	0	0	7.0	0	1	172.85833333333335	447.48333333333335	281.09891184195976	226.97862258764656	54.12028925431321	0.23843782571821254	376.26666666666665	376.26666666666665	549.125	823.75	0	0	0	1	0	0	0	0	0	0
38	71	PENPER05041983	Fri Apr 22 13:27:20 2016	0	33	bac + 3	6	female	droite	francais	1	5	6		-1	0	1	0	0.0	0	0	0		non	0	0	3.0	1	1	179.8125	208.9375	131.2498131617106	155.53115658085528	-24.281343419144704	-0.15611883787748773	383.8125	383.8125	563.625	592.75	0	0	0	0	0	0	0	0	0	0
39	47	POIGHI18010078	Thu Apr 14 13:22:45 2016	0	38	bac + 3	5	female	droite	francais	2	5	7		-1	0	0	0	0.0	0	0	0		non	1	1	6.0	1	1	271.1875	224.1875	140.8295183401304	206.0085091700652	-65.1789908299348	-0.31638979910353077	219.3125	219.3125	490.5	443.5	0	1	0	0	0	0	0	0	0	1
40	76	RECCAR28091974	Sat May 14 10:55:01 2016	0	41	bac + 5 master	7	female	droite	Espagnol	4	11	15	ATCD anemie espagnol salvador temoins	3	0	1	0	1.0	0	0	0		non	2	1	4.0	1	1	107.5	219.5	137.8849368303702	122.6924684151851	15.192468415185104	0.12382559917023235	229.0	229.0	336.5	448.5	0	3	1	0	0	0	0	0	0	4
41	121	SEGVER26071975	Thu Apr 21 22:37:41 2016	0	40	CAP	1	female	gauche	francais	3	8	11	Maladie respiratoire - ATCD de dÃÂÃÂ©pression -	3	0	0	0	1.0	0	0	0	1.0	non	1	1	6.0	0	1	340.75	565.5714285714286	355.27918315095064	348.0145915754753	7.264591575475322	0.020874387888703858	366.0	366.0	706.75	931.5714285714286	0	4	1	0	0	1	0	0	0	5
42	59	SIBSAR20021995	Tue Apr 19 17:09:05 2016	0	21	L3	5	female	droite	francais	2	9	11		-1	0	0	0	0.0	0	0	0		non	0	1	4.0	1	1	242.69166666666666	474.56666666666666	298.11204945390745	270.40185806028705	27.71019139362039	0.10247781428869585	357.93333333333334	357.93333333333334	600.625	832.5	0	0	0	1	0	0	0	0	0	0
43	9	TALLUC30051989	Fri Apr 15 12:30:04 2016	0	26	bac plus 8	8	female	droite	francais	1	3	4		-1	0	0	0	0.0	0	0	0		non	0	2	4.0	1	1	360.375	555.625	349.0310616235738	354.7030308117869	-5.671969188213097	-0.015990754787834804	275.5	275.5	635.875	831.125	0	1	0	0	1	0	0	0	0	1
44	108	THSIVN13101971	Wed May 18 12:10:42 2016	0	44	bac plus 5	7	male	droite	francais	9	17	26	ATCD problemes audition	1	1	1	0	1.0	0	0	0	0.0	non	0	1	7.0	1	1	152.03846153846155	243.91346153846155	153.2209213499212	152.6296914441914	0.5912299057298327	0.003873623147210608	296.46153846153845	296.46153846153845	448.5	540.375	0	0	0	3	0	0	0	0	0	0
45	48	TINEUG20071990	Thu Apr 14 13:16:42 2016	0	25	master 2 en cours	6	male	gauche	francais	5	5	10	maladie respiratoire - paludisme	-1	0	0	0	1.0	0	1	0		non	0	1	4.0	0	1	186.77083333333337	154.9375	97.32823416927327	142.04953375130333	-44.72129958203005	-0.3148289079239567	332.5625	332.5625	519.3333333333334	487.5	0	0	2	0	2	0	0	0	0	2
46	97	VERANA28061992	Sat Apr 09 15:44:36 2016	0	23	bac + 3	5	female	droite	Espagnol	2	8	10	ATCD de difficultes audition fumeur actif 5 cig par jour	-1	0	2	0	1.0	0	0	0		non	0	2	4.0	1	1	238.5	257.25	161.59863325563887	200.04931662781945	-38.45068337218056	-0.19220602209662083	233.75	233.75	472.25	491.0	0	0	0	0	0	0	0	0	0	0
47	25	WIEKAJ06101989	Thu Mar 24 12:25:59 2016	0	26	doctorat	7	female	droite	Polonais	0	5	5		-1	0	0	0	0.0	0	0	0		non	0	0	3.0	1	1	299.9375	375.2053571428571	235.69552149457562	267.8165107472878	-32.12098925271219	-0.11993655343759453	292.9375	292.9375	592.875	668.1428571428571	0	0	0	0	0	2	0	0	0	0
48	34	BOZBRU28071975	Thu Apr 7 12:37:45 2016	1	41	au doctorat bac +7	7	male	droite	francais	1	2	3	Maladie respiratoire	-1	0	1	0	1.0	0	0	0		non	0	0	2.0	1	1	240.8125	195.1875	122.61237406641405	181.71243703320704	-59.100062966792976	-0.3252395044153898	375.6875	375.6875	616.5	570.875	0	0	0	0	0	0	0	0	0	0
49	33	CASCHA28060091	Thu Apr 7 12:16:48 2016	1	24	en doctorat bac + 7	7	female	droite	francais	0	9	9		-1	0	0	0	0.0	0	0	0		non	0	0	1.0	1	1	243.8125	218.5625	137.29602052841818	190.5542602642091	-53.25823973579091	-0.2794912045626626	296.3125	296.3125	540.125	514.875	0	2	0	0	0	0	0	0	0	2
50	90	COLAUD31011984	Thu Mar 24 12:03:41 2016	1	32	bac	3	female	gauche	francais	1	11	12	tabac fumeur actif 20 cigarettes par jour.	-1	0	2	0	0.0	0	0	0		non	0	0	6.0	1	1	205.5	357.9821428571429	224.87628771871394	215.18814385935696	9.68814385935697	0.045021736261124885	273.875	273.875	479.375	631.8571428571429	0	0	0	0	0	1	0	0	0	0
51	6	CORFLO26121996	Thu Mar 10 13:07:55 2016	1	19	L2	5	male	droite	francais	5	6	11	pas de pathologie neuro	-1	0	0	0	0.0	0	0	0		non	0	1	2.0	1	1	137.8125	196.4375	123.3975958023501	130.60504790117506	-7.207452098824952	-0.05518509594115088	345.8125	345.8125	483.625	542.25	0	0	0	0	0	0	0	0	0	0
52	49	CREDEL19031981	Thu Apr 14 13:24:53 2016	1	35	bac + 2	4	female	droite	francais	0	0	0		-1	0	0	0	0.0	0	0	0		non	0	2	0.0	1	1	168.375	162.875	102.31439219246718	135.34469609623358	-33.03030390376641	-0.24404579460048445	257.625	257.625	426.0	420.5	0	1	1	0	0	0	0	0	0	2
53	32	DEPCHA30051996	Thu Apr 14 13:59:03 2016	1	19	Bac + 2	5	female	droite	francais	1	4	5	Maladie Respiratoire - anÃÂÃÂ©mie	-1	0	0	0	1.0	0	0	0		non	0	1	0.0	1	1	361.0625	424.8125	266.85760695786627	313.9600534789331	-47.10244652106687	-0.15002687762068262	284.9375	284.9375	646.0	709.75	0	0	0	0	0	0	0	0	0	0
54	86	DIBINE19071991	Thu Mar 10 12:47:18 2016	1	24	L2	5	female	droite	francais	4	6	10	pas de pathologie neuro pas de medicaments	-1	0	0	0	0.0	0	0	0		non	0	0	6.0	0	1	183.0	342.25	214.99371129929023	198.9968556496451	15.996855649645113	0.08038747947761174	317.0	317.0	500.0	659.25	0	0	0	2	0	0	0	0	0	0
55	96	DIEALI06041996	Thu Mar 17 12:14:24 2016	1	19	licence 2	5	female	droite	francais	2	6	8		-1	0	0	0	0.0	0	0	0		non	0	0	0.0	1	1	423.1875	839.0625	527.0800902470729	475.13379512353646	51.94629512353646	0.10932982594940492	355.4375	355.4375	778.625	1194.5	0	1	0	0	0	2	0	0	0	1
56	85	EL SHE08121994	Thu Mar 10 12:44:17 2016	1	21	licence 2	5	female	gauche	francais	4	8	12	pas de patho neuro lunettes presentes	-1	0	0	0	0.0	0	0	0		non	0	1	7.0	0	1	155.0	336.5	211.3816913139844	183.1908456569922	28.190845656992195	0.1538878515238525	288.125	288.125	443.125	624.625	0	0	0	0	0	0	0	0	0	0
57	22	FARCEL20061994	Thu Mar 24 12:27:30 2016	1	21	L3	5	female	droite	francais	2	6	8		-1	0	1	0	0.0	0	0	0		non	0	0	6.0	1	1	149.8125	632.0089285714286	397.01371841595164	273.4131092079758	123.60060920797582	0.4520654096141277	275.5625	275.5625	425.375	907.5714285714286	0	0	0	0	0	1	0	0	0	0
58	20	FAUALE26051977	Thu Apr 14 15:40:52 2016	1	39	thÃÂÃÂ¨se	7	male	droite	francais	2	1	3		-1	0	1	0	0.0	0	0	0		non	1	0	1.0	1	1	339.875	377.5	237.1369642526868	288.5059821263434	-51.3690178736566	-0.17805182927250685	342.125	342.125	682.0	719.625	0	0	0	0	0	0	0	0	0	0
59	87	FIGSTE28041995	Thu Mar 10 12:56:24 2016	1	20	bac + 2	5	female	gauche	Espagnol	2	4	6	pas de patho neuro lunettes presentes	-1	0	0	0	0.0	0	0	0		non	0	1	1.0	0	1	191.25	234.25	147.1505533144156	169.20027665720778	-22.049723342792205	-0.1303173007657899	236.5	236.5	427.75	470.75	0	1	0	0	0	0	0	0	0	1
60	23	GARBAP18031994	Thu Mar 24 12:43:38 2016	1	22	Master 2	7	male	droite	francais	3	8	11		-1	0	0	0	0.0	0	0	0		non	0	0	4.0	1	1	156.075	224.075	140.75884838389615	148.41692419194806	-7.658075808051919	-0.051598399911237255	264.8	264.8	420.875	488.875	0	0	0	1	0	0	0	0	0	0
61	46	GIRNIC04121981	Thu Apr 14 12:15:47 2016	1	34	doctorat	8	male	droite	francais	2	5	7		-1	0	1	0	0.0	0	0	0		non	2	3	2.0	1	1	82.6875	133.9375	84.13650900554765	83.41200450277383	0.7245045027738257	0.008685854117673586	283.9375	283.9375	366.625	417.875	0	0	1	0	0	0	0	0	0	1
62	38	GONISA05051976	Fri Apr 8 20:10:11 2016	1	39	bac + 5	7	female	droite	francais	2	5	7	dysorthographie	-1	0	0	0	0.0	0	0	1		non	1	0	4.0	1	1	70.19999999999999	192.45	120.8927384647141	95.54636923235705	25.346369232357056	0.2652782040384789	370.8	370.8	441.0	563.25	0	0	1	1	0	0	0	0	0	1
63	84	GOUANT25091996	Thu Mar 10 13:01:58 2016	1	19	L2	5	male	droite	francais	3	8	11	pas de pathologie lunettes presentes	-1	0	0	0	0.0	0	0	0		non	0	0	0.0	1	1	88.375	204.125	128.2267094783568	108.3008547391784	19.925854739178405	0.1839861263068141	385.75	385.75	474.125	589.875	0	0	0	0	0	0	0	0	0	0
64	95	GOUEST07071996	Thu Mar 17 12:04:06 2016	1	19	licence 2	5	female	droite	francais	1	5	6		-1	0	0	0	0.0	0	0	0		non	0	1	5.0	1	1	356.625	358.75	225.35863821364606	290.991819106823	-65.63318089317697	-0.2255499178452266	257.5	257.5	614.125	616.25	0	4	0	0	0	0	0	0	0	4
65	39	GUIISA06121982	Fri Apr 8 20:24:06 2016	1	33	bac + 3	5	female	droite	francais	3	4	7		-1	0	0	0	0.0	0	0	0		non	1	2	5.0	1	1	316.9375	628.8125	395.0057942626295	355.97164713131474	39.03414713131474	0.10965521396403628	277.1875	277.1875	594.125	906.0	0	0	0	0	0	0	0	0	0	0
66	14	GUILAE03091992	Thu Apr 7 13:44:03 2016	1	23	bac +4	6	female	droite	francais	2	8	10	kyste ovarien intervention chirurgicale	-1	0	0	0	1.0	0	0	0		non	0	1	4.0	1	1	91.5	217.875	136.86414857365335	114.18207428682668	22.682074286826676	0.19864829421340732	274.25	274.25	365.75	492.125	0	0	1	0	0	1	0	0	0	1
67	31	HAMHEL30051992	Thu Apr 14 14:56:03 2016	1	23	Master2	6	female	droite	francais	1	7	8		-1	0	0	0	0.0	0	0	0		non	0	2	4.0	1	1	92.9375	126.9375	79.73926728430578	86.33838364215289	-6.599116357847109	-0.07643317003939404	309.4375	309.4375	402.375	436.375	0	0	0	0	0	0	0	0	0	0
68	3	HOUBOU09081983	Fri Apr 1 13:44:58 2016	1	32	bac+5	7	male	droite	Arabe	3	4	7		2	0	1	0	0.0	0	0	1		non	0	1	6.0	0	1	166.75	275.875	173.298437121086	170.024218560543	3.274218560543005	0.019257365734500386	227.25	227.25	394.0	503.125	0	0	0	0	0	0	0	0	0	0
69	21	LAMCAM27041993	Thu Mar 24 12:17:59 2016	1	22	L3	5	female	droite	francais	1	9	10	rhumatismes - fumeur actif 5 cig/j	-1	0	2	0	1.0	0	0	0		non	0	1	4.0	0	1	354.375	327.25	205.57105046805762	279.9730252340288	-74.40197476597119	-0.26574694009817107	308.875	308.875	663.25	636.125	0	1	0	0	1	0	0	0	0	1
70	67	LE MIC25051972	Mon Apr 18 22:34:06 2016	1	44	BTS	4	male	droite	francais	1	2	3	ATCD de depression	-1	0	0	0	0.0	0	0	0	1.0	non	0	1	4.0	1	1	88.5625	270.8125	170.118289090545	129.3403945452725	40.7778945452725	0.31527578594944816	298.9375	298.9375	387.5	569.75	0	0	1	0	0	0	0	0	0	1
71	30	LEFELE06021992	Thu Apr 14 14:20:54 2016	1	24	master1	6	female	gauche	francais	1	3	4	myopie - troubles auditifs -	-1	0	0	0	1.0	0	0	0		non	2	0	6.0	0	1	287.5	288.0	180.9150879596657	234.20754397983285	-53.29245602016715	-0.22754372090062164	423.625	423.625	711.125	711.625	0	0	1	0	0	0	0	0	0	1
72	79	LINJUL17031989	Thu Mar 17 13:34:34 2016	1	27	doctorant	7	female	droite	francais	1	6	7		-1	0	0	0	0.0	0	0	0		non	1	1	2.0	1	1	258.6607142857143	298.1607142857143	187.29781892748872	222.9792666066015	-35.68144767911278	-0.16002136979876674	340.2142857142857	340.2142857142857	598.875	638.375	0	0	1	2	0	0	0	0	0	1
73	13	LOPJUL10101986	Thu Mar 24 12:38:14 2016	1	29	bac plus 5	7	female	droite	Espagnol	5	9	14	dÃÂÃÂ©pression - borderline fumeur actif 5-10 cig par jour. Utilisation de psychotropes	-1	0	2	2	0.0	0	0	0	1.0	oui	1	2	4.0	1	1	102.5	287.125	180.36543274451046	141.43271637225524	38.93271637225523	0.27527376529899295	291.0	291.0	393.5	578.125	0	0	0	0	0	0	0	0	0	0
74	28	MARALE23111977	Thu Mar 24 13:22:59 2016	1	38	BTS	4	female	droite	francais	5	12	17		-1	0	0	0	0.0	0	0	0	1.0	non	2	2	4.0	1	1	265.8125	347.1875	218.0953371562376	241.95391857811882	-23.858581421881198	-0.09860795626741652	389.3125	389.3125	655.125	736.5	0	0	0	0	0	0	0	0	0	0
75	93	MOLAUR13111989	Thu Mar 17 12:42:55 2016	1	26	licence 2	5	female	droite	francais	1	3	4	ATCD oeusophagite gastrite - bÃÂÃÂ©ta thalassÃÂÃÂ©mie hÃÂÃÂ©tÃÂÃÂ©rozygote	-1	0	1	0	1.0	0	0	0		non	0	0	4.0	1	1	276.75	414.5	260.37952763639385	268.5647638181969	-8.185236181803077	-0.030477699551621065	387.875	387.875	664.625	802.375	0	0	0	0	0	0	0	0	0	0
76	68	NARTOS25051977	Mon Apr 18 22:10:21 2016	1	38	bac + 2	5	female	droite	francais	3	3	6		-1	0	0	0	0.0	0	0	0		non	1	1	3.0	1	1	188.1875	738.8125	464.10530702500176	326.1464035125009	137.95890351250088	0.4229968567082882	269.6875	269.6875	457.875	1008.5	0	1	0	0	0	1	0	0	0	1
77	24	NORSAL02071992	Thu Mar 24 12:29:56 2016	1	23	Bac + 5	7	female	droite	francais	5	8	13		-1	0	0	0	0.0	0	0	0		non	0	0	5.0	0	1	90.3125	166.8125	104.78784066066574	97.55017033033286	7.237670330332868	0.07419433821411116	289.6875	289.6875	380.0	456.5	0	0	1	0	0	0	0	0	0	1
78	94	POUMAR03111996	Thu Mar 17 12:59:33 2016	1	19	licence 2	5	male	gauche	francais	1	0	1	ATCD de problemes ORL avec intervention	-1	0	0	0	1.0	0	0	0		non	0	1	3.0	1	1	250.75	354.0	222.3747956170891	236.56239780854455	-14.187602191455454	-0.059974037813641926	279.5	279.5	530.25	633.5	0	2	0	0	0	0	0	0	0	2
79	91	REBSTE17111972	Thu Mar 24 12:06:25 2016	1	44	bac	3	female	droite	francais	5	12	17	ATCD de cancer du pancreas - ATCD de dÃÂÃÂ©pression - dyslexie	-1	0	1	0	1.0	0	0	1	1.0	non	0	2	6.0	1	1	230.3125	619.0625	388.8810647223283	309.5967823611642	79.28428236116414	0.2560888448403641	277.4375	277.4375	507.75	896.5	0	1	0	0	0	0	0	0	0	1
80	113	RIBSYL07091977	Mon May 23 14:45:36 2016	1	38	Doctorat	8	male	droite	francais	2	2	4		1	0	0	0	0.0	0	0	0	0.0	non	0	1	4.0	1	1	246.9375	238.8125	150.01661265058218	198.47705632529107	-48.46044367470891	-0.2441614389689727	323.5625	323.5625	570.5	562.375	0	1	0	0	0	0	0	0	0	1
81	89	RIFLAU18041981	Thu Mar 24 12:15:53 2016	1	34	master 2	6	female	droite	francais	1	4	5	ATCD: hypo-thyroidie Fumeur actif: 15-20 cigarettes par jour.	-1	0	2	0	1.0	0	0	0		non	0	1	1.0	0	1	270.9375	321.4375	201.919769395955	236.4286346979775	-34.5088653020225	-0.14595890783747653	288.6875	288.6875	559.625	610.125	0	2	0	0	0	0	0	0	0	2
82	92	SALANJ02121988	Thu Mar 24 12:41:24 2016	1	27	3 ÃÂÃÂ¨me cycle 2eme annee	4	female	droite	Malgache	5	4	9	ATCD rhumatisme - paludisme - herpes genital	-1	0	0	0	1.0	0	1	0		non	0	0	6.0	1	1	117.3125	401.6875	252.33100484304936	184.82175242152468	67.50925242152468	0.36526681268315053	260.4375	260.4375	377.75	662.125	0	0	0	0	0	0	0	0	0	0
[truncated: 12 more columns]
