# Supplementary material for: A Dissociation of Attention, Executive Function and Reaction to Difficulty: Development of the MindPulse Test, a Novel Digital Neuropsychological Test for Precise Quantification of Perceptual-Motor Decision-Making Processes
Source: Front Neurosci. 2021 Jul 19;15:650219. doi: 10.3389/fnins.2021.650219 (PMC8326915; doi:10.3389/fnins.2021.650219)
Supplement: Supplementary file 2 [file Data_Sheet_2.CSV]

	testdate	clinicien	Gender	lateralite	date_naissance	langue1	langue2	retest	etdues	code_patient	id	age	codeR	version	versionMP	retestdays	TRS	TRA	TRB	TRC	stdA	stdB	stdC	tOKA	tOKB	tOKC	errortotale	Bprime	Cprime	Cseconde	ES	Delta	DR	testdate2	clinicien2	Gender2	lateralite2	date_naissance2	langue12	langue22	retest2	etdues2	code_patient2	id2	age2	codeR2	version2	versionMP2	retestdays2
0	2016-03-17-1217	Suarez.sandra.r	F		01/1996			Premier Test	(null)	Gfqty	BALLUC04041995	20	Gfqty	MindPulse Expert	v1	0.9868055555555556	243.125	243.125	380.375	464.625	18.158589565271857	64.81307256256257	81.08165251769354	{0: 256, 1: 241, 2: 241, 3: 226, 4: 245, 5: 301, 6: 229, 7: 241, 8: 247, 9: 222, 10: 244, 11: 260, 12: 241, 13: 232, 14: 240, 15: 224}	{0: 436, 1: 489, 2: 278, 3: 322, 6: 347, 7: 365, 10: 368, 13: 438}	{0: 528, 1: 399, 4: 533, 9: 391, 10: 346, 11: 606, 12: 457, 15: 457}	1	137.25	221.5	139.13316582914572	138.19158291457285	0.9415829145728623	0.0068136053927027465	2016-03-18-1158	Suarez.sandra.r	F		01/1996	francais		Premier Test	(null)	Gfqty	BALLUC04041995	20	Gfqty	MindPulse Expert	v1
1	2016-04-07-1237	Suarez.sandra.r	M		01/1975			Premier Test	(null)	Gt	BOZBRU28071975	41	Gt	MindPulse Expert	v1	0.9902777777777778	303.125	303.125	529.125	544.625	33.39699649669114	74.05983644999495	49.91977939654782	{0: 225, 1: 325, 2: 311, 3: 339, 4: 294, 5: 296, 6: 347, 7: 329, 8: 308, 9: 300, 10: 323, 11: 323, 12: 333, 13: 272, 14: 287, 15: 238}	{1: 566, 5: 551, 6: 675, 7: 569, 9: 453, 12: 514, 13: 426, 14: 479}	{1: 554, 2: 591, 4: 591, 5: 483, 6: 599, 7: 469, 9: 497, 12: 573}	0	226.0	241.5	151.69597989949747	188.84798994974875	-37.15201005025126	-0.19672970869394574	2016-04-08-1223	Suarez.sandra.r	M		01/1975	francais		Premier Test	(null)	Gt	BOZBRU28071975	41	Gt	MindPulse Expert	v1
2	2016-04-07-1216	Suarez.sandra.r	F		01/1992			Premier Test	(null)	Hfx	CASCHA28060091	24	Hfx	MindPulse Expert	v1	1.0041666666666667	241.5625	241.5625	485.125	855.625	33.2659148942277	64.09453467340253	220.28160244332707	{0: 286, 1: 200, 2: 203, 3: 289, 4: 299, 5: 226, 6: 277, 7: 221, 8: 286, 9: 221, 10: 215, 11: 220, 12: 213, 13: 220, 14: 254, 15: 235}	{0: 458, 3: 435, 4: 474, 6: 570, 7: 573, 11: 521, 13: 370, 14: 480}	{2: 1229, 3: 859, 5: 935, 7: 738, 8: 697, 9: 623, 13: 1154, 14: 610}	0	243.5625	614.0625	385.71765075376885	314.6400753768844	71.07757537688443	0.22590121519563514	2016-04-08-1222	Suarez.sandra.r	F		01/1992			Premier Test	(null)	Hfx	CASCHA28060091	24	Hfx	MindPulse Expert	v1
3	2016-03-24-1203	Suarez.sandra.r	F		01/1984	francais		Premier Test	(null)	Htqns	COLAUD31011984	32	Htqns	MindPulse Expert	v1	1.0173611111111112	308.875	308.875	603.125	780.875	73.1675090118558	181.27564473751016	106.62602578639044	{0: 218, 1: 235, 2: 340, 3: 337, 4: 232, 5: 298, 6: 281, 7: 315, 8: 315, 9: 525, 10: 293, 11: 259, 12: 372, 13: 274, 14: 388, 15: 260}	{0: 560, 1: 595, 2: 530, 3: 569, 6: 399, 7: 634, 12: 1049, 15: 489}	{0: 948, 1: 706, 4: 713, 6: 696, 8: 884, 9: 633, 14: 895, 15: 772}	0	294.25	472.0	296.4824120603015	295.36620603015075	1.1162060301507495	0.00377905802140685	2016-03-25-1228	Suarez.sandra.r	F		01/1984	francais		Premier Test	(null)	Htqns	COLAUD31011984	32	Htqns	MindPulse Expert	v1
4	2016-03-10-1307	Suarez.sandra.r	M		01/1997			Premier Test	(null)	Htwsjy	CORFLO26121996	19	Htwsjy	MindPulse Expert	v1	0.9666666666666667	265.1875	265.1875	422.875	508.875	36.215015445944516	123.63397338515009	100.67576359283301	{0: 259, 1: 392, 2: 257, 3: 245, 4: 281, 5: 270, 6: 269, 7: 276, 8: 253, 9: 259, 10: 273, 11: 263, 12: 242, 13: 251, 14: 227, 15: 226}	{4: 275, 5: 455, 7: 702, 9: 390, 10: 459, 11: 421, 12: 288, 15: 393}	{1: 678, 4: 559, 6: 393, 7: 538, 9: 594, 11: 355, 14: 440, 15: 514}	1	157.6875	243.6875	153.0700376884422	155.3787688442211	-2.3087311557789008	-0.014858729882803855	2016-03-11-1219	Suarez.sandra.r	M		01/1997			Premier Test	(null)	Htwsjy	CORFLO26121996	19	Htwsjy	MindPulse Expert	v1
5	2016-04-14-1324	Suarez.sandra.r	F		01/1981	francais		Premier Test	(null)	Hwj	CREDEL19031981	35	Hwj	MindPulse Expert	v1	1.011111111111111	301.0625	301.0625	560.75	727.5	44.29936335603481	102.58868114953033	214.81329102269254	{0: 286, 1: 249, 2: 380, 3: 271, 4: 258, 5: 313, 6: 282, 7: 397, 8: 288, 9: 315, 10: 364, 11: 321, 12: 266, 13: 257, 14: 259, 15: 311}	{3: 380, 6: 565, 7: 546, 9: 608, 11: 437, 13: 608, 14: 611, 15: 731}	{0: 1109, 5: 982, 6: 502, 8: 740, 9: 533, 10: 545, 11: 571, 14: 838}	2	259.6875	426.4375	267.8627512562814	263.7751256281407	4.0876256281406995	0.015496630390779401	2016-04-15-1340	Suarez.sandra.r	F		01/1981	francais		Premier Test	(null)	Hwj	CREDEL19031981	35	Hwj	MindPulse Expert	v1
6	2016-04-14-1359	Suarez.sandra.r	F		01/1997			Premier Test	(null)	Iju	DEPCHA30051996	19	Iju	MindPulse Expert	v1	1.0152777777777777	313.25	313.25	386.75	490.875	39.694930406791244	55.39799184086008	61.97870097864266	{0: 348, 1: 301, 2: 301, 3: 291, 4: 246, 5: 307, 6: 282, 7: 318, 8: 394, 9: 309, 10: 307, 11: 272, 12: 333, 13: 404, 14: 313, 15: 286}	{0: 296, 1: 323, 3: 400, 4: 454, 6: 378, 7: 473, 8: 381, 11: 389}	{1: 580, 3: 571, 5: 417, 9: 543, 10: 464, 11: 440, 12: 491, 14: 421}	1	73.5	177.625	111.57349246231155	92.53674623115577	19.036746231155774	0.20572093796773652	2016-04-15-1421	Suarez.sandra.r	F		01/1997			Premier Test	(null)	Iju	DEPCHA30051996	19	Iju	MindPulse Expert	v1
7	2016-03-10-1247	Suarez.sandra.r	F		01/1992	francais		Premier Test	(null)	Ing	DIBINE19071991	24	Ing	MindPulse Expert	v1	1.011111111111111	374.75	374.75	618.125	702.375	86.43386199864032	107.40162650071925	88.77490847643831	{0: 338, 1: 377, 2: 320, 3: 495, 4: 300, 5: 329, 6: 325, 7: 352, 8: 360, 9: 396, 10: 470, 11: 297, 12: 309, 13: 350, 14: 342, 15: 636}	{2: 483, 5: 836, 7: 625, 8: 606, 9: 557, 10: 545, 12: 735, 13: 558}	{0: 785, 1: 772, 4: 640, 6: 709, 7: 797, 11: 577, 13: 568, 15: 771}	0	243.375	327.625	205.79459798994975	224.58479899497488	-18.790201005025125	-0.08366639723219005	2016-03-11-1303	Suarez.sandra.r	F		01/1992			Premier Test	(null)	Ing	DIBINE19071991	24	Ing	MindPulse Expert	v1
8	2016-03-17-1214	Suarez.sandra.r	F		01/1997	francais		Premier Test	(null)	Injzit	DIEALI06041996	19	Injzit	MindPulse Expert	v1	0.9798611111111111	388.625	388.625	497.625	688.625	76.42142615130916	85.12187953164567	82.36191094796186	{0: 487, 1: 308, 2: 342, 3: 373, 4: 525, 5: 317, 6: 323, 7: 326, 8: 480, 9: 343, 10: 367, 11: 353, 12: 431, 13: 419, 14: 528, 15: 296}	{2: 368, 4: 560, 5: 449, 10: 501, 11: 544, 12: 452, 13: 443, 15: 664}	{2: 835, 5: 684, 6: 803, 7: 671, 8: 627, 10: 681, 13: 629, 15: 579}	0	109.0	300.0	188.44221105527637	148.7211055276382	39.72110552763819	0.2670845229849132	2016-03-18-1145	Suarez.sandra.r	F		01/1997	francais		Premier Test	(null)	Injzit	DIEALI06041996	19	Injzit	MindPulse Expert	v1
9	2016-03-10-1244	Suarez.sandra.r	F		01/1995			Premier Test	(null)	Jq%tzf	EL SHE08121994	21	Jq%tzf	MindPulse Expert	v1	1.00625	297.375	297.375	460.125	579.625	53.465964641068624	72.23821270629556	187.4572868015538	{0: 315, 1: 308, 2: 256, 3: 313, 4: 245, 5: 367, 6: 412, 7: 274, 8: 259, 9: 248, 10: 338, 11: 352, 12: 208, 13: 231, 14: 331, 15: 301}	{1: 389, 2: 404, 4: 455, 8: 558, 9: 557, 10: 422, 13: 528, 15: 368}	{1: 1065, 4: 490, 6: 552, 8: 466, 9: 455, 12: 576, 13: 529, 14: 504}	1	162.75	282.25	177.2927135678392	170.0213567839196	7.2713567839196	0.04276731418606886	2016-03-11-1253	Suarez.sandra.r	F		01/1995			Premier Test	(null)	Jq%tzf	EL SHE08121994	21	Jq%tzf	MindPulse Expert	v1
10	2016-03-24-1227	Suarez.sandra.r	F		01/1995	francais		Premier Test	(null)	Kfwtzn	FARCEL20061994	21	Kfwtzn	MindPulse Expert	v1	0.99375	327.6875	327.6875	835.25	694.125	50.69482067973019	123.48253925150713	84.75322633976833	{0: 293, 1: 298, 2: 306, 3: 366, 4: 295, 5: 422, 6: 361, 7: 314, 8: 454, 9: 348, 10: 280, 11: 277, 12: 287, 13: 344, 14: 276, 15: 322}	{1: 924, 4: 800, 6: 706, 7: 1020, 9: 1002, 11: 818, 12: 722, 14: 690}	{0: 796, 2: 729, 5: 627, 7: 624, 8: 691, 11: 624, 14: 611, 15: 851}	0	507.5625	366.4375	230.17430904522612	368.86840452261305	-138.69409547738695	-0.37599884884931767	2016-03-25-1218	Suarez.sandra.r	F		01/1995	francais		Premier Test	(null)	Kfwtzn	FARCEL20061994	21	Kfwtzn	MindPulse Expert	v1
11	2016-04-14-1540	Suarez.sandra.r	M		01/1977			Premier Test	(null)	Kfz	FAUALE26051977	39	Kfz	MindPulse Expert	v1	0.9826388888888888	326.6875	326.6875	496.875	466.75	50.2042313331257	76.96986017266758	97.95119958428279	{0: 298, 1: 295, 2: 295, 3: 370, 4: 405, 5: 244, 6: 319, 7: 391, 8: 336, 9: 261, 10: 261, 11: 321, 12: 339, 13: 309, 14: 412, 15: 371}	{0: 602, 1: 550, 3: 480, 8: 410, 9: 387, 12: 590, 13: 432, 14: 524}	{2: 517, 4: 624, 6: 387, 7: 350, 9: 432, 10: 343, 11: 573, 12: 508}	1	170.1875	140.0625	87.97895728643216	129.08322864321607	-41.10427135678392	-0.3184323152498412	2016-04-15-1515	Suarez.sandra.r	M		01/1977			Premier Test	(null)	Kfz	FAUALE26051977	39	Kfz	MindPulse Expert	v1
12	2016-03-10-1256	Suarez.sandra.r	F		01/1996			Premier Test	(null)	Knlzjw	FIGSTE28041995	20	Knlzjw	MindPulse Expert	v1	0.9888888888888889	390.8125	390.8125	452.875	706.25	74.96517420609386	33.11509285809116	170.6852000028122	{0: 318, 1: 468, 2: 274, 3: 416, 4: 329, 5: 427, 6: 389, 7: 471, 8: 366, 9: 323, 10: 473, 11: 424, 12: 442, 13: 474, 14: 436, 15: 223}	{0: 450, 3: 410, 4: 514, 5: 460, 6: 469, 7: 441, 8: 405, 12: 474}	{0: 590, 1: 626, 2: 585, 3: 535, 5: 949, 11: 625, 14: 712, 15: 1028}	1	62.0625	315.4375	198.13913316582912	130.10081658291455	68.03831658291456	0.5229660994445263	2016-03-11-1240	Suarez.sandra.r	F		01/1996			Premier Test	(null)	Knlzjw	FIGSTE28041995	20	Knlzjw	MindPulse Expert	v1
13	2016-03-24-1243	Suarez.sandra.r	M		01/1994	francais		Premier Test	(null)	Lfwij	GARBAP18031994	22	Lfwij	MindPulse Expert	v1	1.011111111111111	303.9375	303.9375	576.75	600.125	34.65448879654698	119.96223364042535	86.22563061526428	{0: 305, 1: 255, 2: 311, 3: 350, 4: 302, 5: 280, 6: 339, 7: 302, 8: 338, 9: 318, 10: 385, 11: 295, 12: 261, 13: 268, 14: 266, 15: 288}	{0: 553, 2: 475, 3: 828, 5: 623, 6: 571, 8: 608, 13: 382, 15: 574}	{0: 643, 1: 631, 4: 610, 6: 597, 7: 634, 10: 482, 12: 458, 15: 746}	0	272.8125	296.1875	186.04742462311557	229.4299623115578	-43.38253768844221	-0.1890883703739194	2016-03-25-1259	Suarez.sandra.r	M		01/1994	francais		Premier Test	(null)	Lfwij	GARBAP18031994	22	Lfwij	MindPulse Expert	v1
14	2016-04-14-1215	Suarez.sandra.r	M		01/1982	francais		Premier Test	(null)	Lnw	GIRNIC04121981	34	Lnw	MindPulse Expert	v1	0.9979166666666667	282.35714285714283	282.35714285714283	465.375	598.375	53.752883168994686	155.53772653282547	114.38196700092196	{0: 236, 1: 240, 2: 249, 3: 311, 4: 280, 5: 276, 6: 372, 7: 254, 8: 238, 9: 361, 10: 260, 11: 229, 12: 397, 13: 250}	{1: 362, 2: 422, 7: 864, 8: 455, 9: 367, 10: 440, 11: 358, 14: 455}	{3: 570, 4: 569, 5: 542, 6: 616, 7: 464, 9: 514, 12: 867, 13: 645}	5	183.01785714285717	316.01785714285717	198.5036791098349	190.76076812634602	7.742910983488869	0.04058964041474466	2016-04-15-1212	Suarez.sandra.r	M		01/1982			Premier Test	(null)	Lnw	GIRNIC04121981	34	Lnw	MindPulse Expert	v1
15	2016-04-08-2010	Suarez.sandra.r	F		01/1977			Premier Test	(null)	Ltss	GONISA05051976	39	Ltss	MindPulse Expert	v1	7.006944444444445	324.3125	324.3125	501.375	717.2857142857143	41.60035869737183	92.75901236537612	79.64692494416357	{0: 360, 1: 285, 2: 332, 3: 319, 4: 400, 5: 311, 6: 327, 7: 368, 8: 275, 9: 299, 10: 351, 11: 339, 12: 347, 13: 239, 14: 369, 15: 268}	{3: 712, 5: 479, 6: 526, 7: 375, 10: 423, 13: 527, 14: 481, 15: 488}	{0: 795, 1: 718, 2: 585, 4: 696, 5: 821, 11: 635, 14: 771}	1	177.0625	392.97321428571433	246.84247128499644	211.95248564249823	34.88998564249822	0.16461229759460055	2016-04-15-2020	Suarez.sandra.r	F		01/1977	francais		Premier Test	(null)	Lts	GONISA05051976	39	Ltss	MindPulse Expert	v1
16	2016-03-10-1301	Suarez.sandra.r	M		01/1997	francais		Premier Test	(null)	Ltzins	GOUANT25091996	19	Ltzins	MindPulse Expert	v1	0.9777777777777777	304.875	304.875	459.0	475.75	34.95152893651435	56.65686189686118	52.284677487768825	{0: 257, 1: 286, 2: 233, 3: 272, 4: 307, 5: 264, 6: 357, 7: 356, 8: 315, 9: 330, 10: 306, 11: 317, 12: 292, 13: 332, 14: 348, 15: 306}	{1: 391, 3: 369, 4: 448, 5: 472, 10: 567, 11: 466, 12: 487, 14: 472}	{0: 612, 2: 445, 4: 455, 5: 445, 6: 461, 7: 453, 12: 475, 14: 460}	0	154.125	170.875	107.33354271356784	130.72927135678393	-23.39572864321608	-0.17896319929271914	2016-03-11-1229	Suarez.sandra.r	M		01/1997			Premier Test	(null)	Ltzins	GOUANT25091996	19	Ltzins	MindPulse Expert	v1
17	2016-03-17-1204	Suarez.sandra.r	F		01/1997			Premier Test	(null)	Ltzfhm	GOUEST07071996	19	Ltzfhm	MindPulse Expert	v1	0.9861111111111112	262.75	262.75	357.5	610.25	19.488778822696922	54.4288526426931	203.84782927468225	{0: 290, 1: 275, 2: 250, 3: 279, 4: 262, 5: 291, 6: 289, 7: 253, 8: 248, 9: 235, 10: 272, 11: 225, 12: 280, 13: 249, 14: 253, 15: 253}	{0: 326, 3: 397, 4: 470, 6: 301, 9: 307, 10: 345, 11: 393, 14: 321}	{0: 496, 2: 812, 3: 540, 4: 487, 7: 495, 8: 434, 12: 1069, 14: 549}	1	94.75	347.5	218.2788944723618	156.5144472361809	61.7644472361809	0.39462457509100174	2016-03-18-1144	Suarez.sandra.r	F		01/1997			Premier Test	(null)	Ltzfhm	GOUEST07071996	19	Ltzfhm	MindPulse Expert	v1
18	2016-04-08-2024	Suarez.sandra.r	F		01/1983			Premier Test	(null)	Lzn	GUIISA06121982	33	Lzn	MindPulse Expert	v1	7.0055555555555555	321.46666666666664	321.46666666666664	778.125	1055.25	37.28782941151472	239.5294540865486	236.46973907880897	{1: 327, 2: 342, 3: 283, 4: 324, 5: 268, 6: 331, 7: 323, 8: 362, 9: 321, 10: 320, 11: 373, 12: 243, 13: 293, 14: 322, 15: 390}	{0: 1038, 2: 995, 4: 878, 5: 514, 8: 776, 9: 569, 14: 1056, 15: 399}	{4: 1478, 5: 851, 7: 1312, 8: 873, 10: 715, 11: 1128, 13: 1099, 14: 986}	3	456.65833333333336	733.7833333333333	460.9191792294807	458.788756281407	2.130422948073658	0.004643581428065604	2016-04-15-2032	Suarez.sandra.r	F		01/1983	francais		Premier Test	(null)	Lzn	GUIISA06121982	33	Lzn	MindPulse Expert	v1
19	2016-04-07-1344	Suarez.sandra.r	F		01/1993			Premier Test	(null)	Lzn	GUILAE03091992	23	Lzn	MindPulse Expert	v1	0.9576388888888889	340.9375	340.9375	582.125	606.75	62.91707712338519	99.12547288664	113.41048231975738	{0: 302, 1: 224, 2: 250, 3: 340, 4: 343, 5: 431, 6: 313, 7: 381, 8: 325, 9: 464, 10: 329, 11: 336, 12: 292, 13: 442, 14: 317, 15: 366}	{2: 544, 4: 486, 5: 402, 9: 597, 11: 648, 12: 653, 14: 743, 15: 584}	{0: 511, 5: 866, 9: 694, 10: 594, 11: 594, 12: 515, 14: 515, 15: 565}	1	241.1875	265.8125	166.96765075376882	204.0775753768844	-37.10992462311559	-0.18184224579590424	2016-04-08-1243	Suarez.sandra.r	F		01/1993	francais		Premier Test	(null)	Lzn	GUILAE03091992	23	Lzn	MindPulse Expert	v1
20	2016-04-14-1456	Suarez.sandra.r	F		01/1993			Premier Test	(null)	Mfr	HAMHEL30051992	23	Mfr	MindPulse Expert	v1	0.9861111111111112	225.4375	225.4375	321.875	428.125	21.023703140740928	22.657435313821377	33.49416926869511	{0: 231, 1: 242, 2: 215, 3: 238, 4: 227, 5: 233, 6: 208, 7: 207, 8: 218, 9: 217, 10: 223, 11: 213, 12: 288, 13: 245, 14: 204, 15: 198}	{0: 309, 3: 299, 4: 295, 5: 341, 9: 312, 10: 317, 11: 335, 14: 367}	{0: 414, 1: 476, 3: 420, 4: 404, 6: 367, 8: 472, 11: 431, 12: 441}	2	96.4375	202.6875	127.3162688442211	111.87688442211055	15.43938442211055	0.13800334628427693	2016-04-15-1436	Suarez.sandra.r	F		01/1993			Premier Test	(null)	Mfr	HAMHEL30051992	23	Mfr	MindPulse Expert	v1
21	2016-04-01-1344	Suarez.sandra.r	M		01/1984			Premier Test	(null)	Mtzfwn	HOUBOU09081983	32	Mtzfwn	MindPulse Expert	v1	14.043055555555556	290.375	290.375	593.375	687.25	63.9471217100504	150.33623773062834	55.246606230609316	{0: 289, 1: 237, 2: 296, 3: 217, 4: 303, 5: 249, 6: 465, 7: 349, 8: 264, 9: 240, 10: 242, 11: 293, 12: 321, 13: 393, 14: 246, 15: 242}	{1: 449, 4: 666, 6: 490, 9: 561, 10: 588, 12: 419, 13: 924, 14: 650}	{2: 743, 5: 725, 6: 783, 7: 602, 10: 667, 13: 667, 14: 673, 15: 638}	1	303.0	396.875	249.2933417085427	276.14667085427135	-26.85332914572865	-0.09724299432130305	2016-04-15-1446	Suarez.sandra.r	M		01/1983			Premier Test	(null)	Mtzfwn	HOUBOU09081983	33	Mtzfwn	MindPulse Expert	v1
22	2016-03-24-1217	Suarez.sandra.r	F		01/1994	francais		Premier Test	(null)	Qfr~	LAMCAM27041993	22	Qfr~	MindPulse Expert	v1	1.0006944444444446	323.6875	323.6875	387.25	525.625	60.83966505290771	37.005911689890844	64.61605353934887	{0: 292, 1: 261, 2: 422, 3: 345, 4: 337, 5: 418, 6: 248, 7: 291, 8: 266, 9: 447, 10: 262, 11: 323, 12: 273, 13: 328, 14: 373, 15: 293}	{1: 335, 2: 450, 6: 355, 7: 345, 9: 416, 11: 410, 13: 398, 15: 389}	{0: 448, 3: 645, 4: 557, 5: 514, 6: 444, 9: 590, 10: 514, 11: 493}	1	63.5625	201.9375	126.84516331658291	95.20383165829145	31.641331658291456	0.3323535524479677	2016-03-25-1218	Suarez.sandra.r	F		01/1994	francais		Premier Test	(null)	Qfr~	LAMCAM27041993	22	Qfr~	MindPulse Expert	v1
23	2016-04-18-2234	Suarez.sandra.r	M		01/1972			Premier Test	(null)	Qj%xhn	LE MIC25051972	44	Qj%xhn	MindPulse Expert	v1	2.9451388888888888	244.0625	244.0625	476.625	596.625	40.68855605388326	84.56053674735041	121.96919436890612	{0: 222, 1: 276, 2: 233, 3: 227, 4: 271, 5: 238, 6: 233, 7: 228, 8: 218, 9: 382, 10: 210, 11: 211, 12: 254, 13: 216, 14: 260, 15: 226}	{2: 664, 4: 442, 7: 436, 8: 443, 10: 376, 11: 437, 13: 460, 15: 555}	{0: 672, 1: 725, 3: 483, 5: 486, 8: 468, 12: 468, 13: 740, 14: 731}	1	232.5625	352.5625	221.4588567839196	227.0106783919598	-5.5518216080402	-0.024456213458180796	2016-04-21-2115	Suarez.sandra.r	M		01/1972			Premier Test	(null)	Qj%xhn	LE MIC25051972	44	Qj%xhn	MindPulse Expert	v1
24	2016-04-14-1420	Suarez.sandra.r	F		01/1992			Premier Test	(null)	Qjk	LEFELE06021992	24	Qjk	MindPulse Expert	v1	0.9263888888888889	245.4375	245.4375	516.3333333333334	741.75	34.77601319516083	168.16228933847077	117.58799896247916	{0: 208, 1: 229, 2: 302, 3: 244, 4: 207, 5: 201, 6: 217, 7: 225, 8: 277, 9: 302, 10: 294, 11: 221, 12: 241, 13: 255, 14: 217, 15: 287}	{2: 569, 4: 669, 6: 773, 7: 302, 8: 369, 9: 416}	{0: 825, 1: 710, 4: 762, 5: 709, 7: 604, 9: 567, 12: 963, 14: 794}	2	270.89583333333337	496.3125	311.75408291457285	291.32495812395314	20.42912479061974	0.07012486991220142	2016-04-15-1234	Suarez.sandra.r	F		01/1992	francais		Premier Test	(null)	Qjk	LEFELE06021992	24	Qjk	MindPulse Expert	v1
25	2016-03-17-1334	Suarez.sandra.r	F		01/1989	francais		Premier Test	(null)	Qnstxx	LINJUL17031989	27	Qnstxx	MindPulse Expert	v1	1.0125	290.125	290.125	558.625	724.625	36.974442186461715	172.83802930778862	106.52457169592375	{0: 306, 1: 238, 2: 240, 3: 266, 4: 225, 5: 258, 6: 284, 7: 339, 8: 284, 9: 367, 10: 304, 11: 305, 12: 320, 13: 318, 14: 289, 15: 299}	{3: 971, 6: 440, 7: 666, 9: 461, 10: 483, 12: 522, 14: 398, 15: 528}	{0: 541, 1: 726, 2: 699, 7: 710, 8: 903, 10: 654, 12: 862, 15: 702}	2	268.5	434.5	272.92713567839195	270.713567839196	2.2135678391959743	0.008176789426789406	2016-03-18-1352	Suarez.sandra.r	F		01/1989	francais		Premier Test	(null)	Qnstxx	LINJUL17031989	27	Qnstxx	MindPulse Expert	v1
26	2016-03-24-1238	Suarez.sandra.r	F		01/1987	francais		Premier Test	(null)	Qtuj	LOPJUL10101986	29	Qtuj	MindPulse Expert	v1	14.020138888888889	254.2	254.2	374.0	444.5	58.648330467854464	88.66791979064357	41.96724913548659	{0: 227, 1: 225, 2: 245, 3: 215, 4: 415, 5: 239, 6: 378, 7: 233, 8: 211, 9: 276, 10: 202, 11: 228, 12: 231, 14: 241, 15: 247}	{1: 251, 2: 424, 4: 233, 10: 399, 11: 324, 13: 500, 14: 431, 15: 430}	{1: 457, 5: 422, 7: 425, 8: 519, 9: 486, 10: 372, 14: 423, 15: 452}	3	119.80000000000001	190.3	119.53517587939699	119.6675879396985	-0.13241206030151176	-0.0011064989491409761	2016-04-07-1307	Suarez.sandra.r	F		01/1987			Premier Test	(null)	Qtu	LOPJUL10101986	29	Qtuj	MindPulse Expert	v1
27	2016-03-24-1322	Suarez.sandra.r	F		01/1978	francais		Premier Test	(null)	Rfwyns	MARALE23111977	38	Rfwyns	MindPulse Expert	v1	0.9986111111111111	256.25	256.25	484.85714285714283	674.25	27.713940535405644	76.19979109725503	79.49646218543313	{0: 246, 1: 232, 2: 267, 3: 240, 4: 286, 5: 235, 6: 250, 7: 258, 8: 304, 9: 276, 10: 293, 11: 230, 12: 305, 13: 227, 14: 224, 15: 227}	{1: 413, 3: 634, 6: 407, 7: 511, 8: 533, 10: 475, 11: 421}	{4: 654, 8: 740, 9: 753, 10: 587, 11: 548, 12: 798, 13: 666, 14: 648}	4	228.60714285714283	418.0	262.56281407035175	245.5849784637473	16.977835606604458	0.06913222344790396	2016-03-25-1320	Suarez.sandra.r	F		01/1978	francais		Premier Test	(null)	Rfwyns	MARALE23111977	38	Rfwyns	MindPulse Expert	v1
28	2016-03-17-1242	Suarez.sandra.r	F		01/1990	francais		Premier Test	(null)	Rtqqjw	MOLAUR13111989	26	Rtqqjw	MindPulse Expert	v1	7.9847222222222225	317.875	317.875	383.125	612.75	51.857828483267596	27.63800598813163	128.03685992713193	{0: 264, 1: 261, 2: 290, 3: 296, 4: 292, 5: 413, 6: 286, 7: 377, 8: 265, 9: 363, 10: 430, 11: 324, 12: 261, 13: 319, 14: 341, 15: 304}	{3: 392, 4: 397, 5: 415, 6: 373, 8: 343, 9: 425, 11: 372, 14: 348}	{0: 459, 4: 677, 5: 793, 9: 434, 10: 776, 11: 662, 14: 583, 15: 518}	0	65.25	294.875	185.22298994974872	125.23649497487436	59.98649497487436	0.47898573803833444	2016-03-25-1220	Suarez.sandra.r	F		01/1990	francais		Premier Test	(null)	Rtqqjw	MOLAUR13111989	26	Rtqqjw	MindPulse Expert	v1
29	2016-04-18-2210	Suarez.sandra.r	F		01/1978			Premier Test	(null)	Sfw	NARTOS25051977	38	Sfw	MindPulse Expert	v1	2.9972222222222222	358.25	358.25	557.0	617.625	75.67157656610571	96.27638784843798	156.96650717589407	{0: 299, 1: 316, 2: 276, 3: 500, 4: 505, 5: 389, 6: 341, 7: 471, 8: 302, 9: 288, 10: 292, 11: 328, 12: 415, 13: 384, 14: 277, 15: 349}	{0: 463, 5: 619, 6: 610, 10: 614, 12: 366, 13: 654, 15: 573}	{1: 975, 2: 565, 3: 431, 5: 557, 6: 487, 9: 628, 12: 582, 15: 716}	2	198.75	259.375	162.92399497487438	180.8369974874372	-17.913002512562812	-0.09905607127660497	2016-04-21-2206	Suarez.sandra.r	F		01/1978			Premier Test	(null)	Sfw	NARTOS25051977	38	Sfw	MindPulse Expert	v1
30	2016-03-24-1229	Suarez.sandra.r	F		01/1993	francais		Premier Test	(null)	Stwymh	NORSAL02071992	23	Stwymh	MindPulse Expert	v1	1.020138888888889	478.125	478.125	892.5	760.5	124.64393035763915	256.4761197460692	187.41464723975017	{0: 396, 1: 428, 2: 601, 3: 484, 4: 635, 5: 534, 6: 601, 7: 246, 8: 454, 9: 604, 10: 518, 11: 439, 12: 674, 13: 248, 14: 359, 15: 429}	{1: 753, 2: 1237, 4: 1161, 5: 675, 6: 545, 11: 1216, 14: 867, 15: 686}	{1: 571, 2: 634, 6: 1128, 7: 630, 9: 587, 13: 895, 14: 924, 15: 715}	0	414.375	282.375	177.37123115577887	295.87311557788945	-118.50188442211056	-0.4005158907075983	2016-03-25-1258	Suarez.sandra.r	F		01/1993	francais		Premier Test	(null)	Stwymh	NORSAL02071992	23	Stwymh	MindPulse Expert	v1
31	2016-03-17-1259	Suarez.sandra.r	M		01/1997	francais		Premier Test	(null)	Utzqfn	POUMAR03111996	19	Utzqfn	MindPulse Expert	v1	0.9625	319.0625	319.0625	504.625	447.875	49.976830569274796	64.7571183345893	54.95097246637224	{0: 344, 1: 346, 2: 295, 3: 252, 4: 279, 5: 358, 6: 385, 7: 242, 8: 276, 9: 428, 10: 326, 11: 258, 12: 346, 13: 301, 14: 311, 15: 358}	{0: 471, 2: 438, 6: 464, 7: 469, 9: 575, 10: 616, 12: 440, 14: 564}	{3: 459, 7: 495, 8: 555, 9: 445, 11: 456, 12: 388, 13: 409, 14: 376}	1	185.5625	128.8125	80.91237437185929	133.23743718592965	-52.32506281407036	-0.39272042392298484	2016-03-18-1205	Suarez.sandra.r	M		01/1997			Premier Test	(null)	Utzqfn	POUMAR03111996	19	Utzqfn	MindPulse Expert	v1
32	2016-03-24-1206	Suarez.sandra.r	F		01/1972	francais		Premier Test	(null)	Wjgjqt	REBSTE17111972	44	Wjgjqt	MindPulse Expert	v1	1.0173611111111112	388.125	388.125	494.75	691.25	50.660481393291164	98.79998734817732	141.7151632677322	{0: 354, 1: 393, 2: 335, 3: 378, 4: 495, 5: 320, 6: 373, 7: 330, 8: 400, 9: 428, 10: 328, 11: 419, 12: 373, 13: 487, 14: 379, 15: 418}	{0: 330, 1: 359, 5: 500, 7: 469, 9: 534, 11: 541, 14: 627, 15: 598}	{0: 492, 3: 623, 6: 860, 8: 786, 10: 688, 11: 900, 13: 504, 14: 677}	2	106.625	303.125	190.40515075376882	148.5150753768844	41.89007537688441	0.28205941565582227	2016-03-25-1231	Suarez.sandra.r	F		01/1972			Premier Test	(null)	Wjgjqt	REBSTE17111972	44	Wjgjqt	MindPulse Expert	v1
33	2016-05-23-1445	Suarez.sandra.r	M		01/1978	francais		Premier Test	(null)	Wngfzq	RIBSYL07091977	38	Wngfzq	MindPulse Expert	v1	0.9423611111111111	276.9375	276.9375	453.625	748.875	58.480198304639835	66.20977552446466	167.56822304661466	{0: 336, 1: 244, 2: 227, 3: 278, 4: 251, 5: 255, 6: 283, 7: 390, 8: 252, 9: 219, 10: 220, 11: 418, 12: 257, 13: 243, 14: 329, 15: 229}	{0: 496, 1: 473, 3: 433, 4: 491, 5: 390, 6: 454, 8: 562, 11: 330}	{2: 654, 5: 754, 7: 677, 9: 1174, 10: 722, 12: 729, 13: 691, 15: 590}	1	176.6875	471.9375	296.44315326633165	236.56532663316582	59.877826633165824	0.253113283697811	2016-05-24-1322	Suarez.sandra.r	M		01/1978	francais		Premier Test	(null)	Wngfzq	RIBSYL07091977	38	Wngfzq	MindPulse Expert	v1
34	2016-03-24-1215	Suarez.sandra.r	F		01/1982	francais		Premier Test	(null)	Wnkkfz	RIFLAU18041981	34	Wnkkfz	MindPulse Expert	v1	1.0090277777777779	328.75	328.75	576.75	750.75	43.01671186876096	131.4598322682636	128.0759052281107	{0: 332, 1: 318, 2: 270, 3: 268, 4: 289, 5: 355, 6: 368, 7: 320, 8: 304, 9: 320, 10: 290, 11: 381, 12: 398, 13: 418, 14: 328, 15: 301}	{3: 886, 4: 498, 5: 643, 7: 576, 8: 547, 9: 444, 11: 558, 13: 462}	{2: 870, 3: 780, 7: 775, 8: 998, 10: 649, 12: 698, 13: 673, 14: 563}	1	248.0	422.0	265.0753768844221	256.53768844221105	8.53768844221105	0.0332804450451509	2016-03-25-1228	Suarez.sandra.r	F		01/1982	francais		Premier Test	(null)	Wnkkfz	RIFLAU18041981	34	Wnkkfz	MindPulse Expert	v1
35	2016-03-24-1241	Suarez.sandra.r	F		01/1989			Premier Test	(null)	Xfqtrf	SALANJ02121988	27	Xfqtrf	MindPulse Expert	v1	1.011111111111111	332.3125	332.3125	706.25	962.5	60.178607858191604	77.41567993630231	162.300646948803	{0: 350, 1: 432, 2: 289, 3: 246, 4: 277, 5: 279, 6: 365, 7: 292, 8: 310, 9: 445, 10: 327, 11: 307, 12: 359, 13: 413, 14: 376, 15: 250}	{1: 738, 2: 766, 6: 814, 7: 643, 9: 784, 10: 659, 14: 676, 15: 570}	{0: 1121, 2: 761, 6: 1148, 7: 1042, 8: 870, 9: 828, 10: 1162, 14: 768}	0	373.9375	630.1875	395.84641959798995	384.891959798995	10.954459798994975	0.02846112920809207	2016-03-25-1257	Suarez.sandra.r	F		01/1989			Premier Test	(null)	Xfqtrf	SALANJ02121988	27	Xfqtrf	MindPulse Expert	v1
[truncated: 17 more columns]
